# Supplementary material for: Design and Synthesis of Pleuromutilin Derivatives as Antibacterial Agents Using Quantitative Structure–Activity Relationship Model
Source: Int J Mol Sci. 2024 Feb 13;25(4):2256. doi: 10.3390/ijms25042256 (PMC10888563; doi:10.3390/ijms25042256)
Supplement: Supplementary file 1 [file ijms-25-02256-s001.zip]

Archive with 1 entries (1 files):
- ijms-2845222-supplementary.pdf
